# Supplementary material for: Examination of Genetic Control Elements in the Phototrophic Firmicute Heliomicrobium modesticaldum
Source: Microorganisms. 2022 Apr 22;10(5):876. doi: 10.3390/microorganisms10050876 (PMC9145376; doi:10.3390/microorganisms10050876)
Supplement: Supplementary file 1 [file microorganisms-10-00876-s001.zip]

Archive with 1 entries (1 files):
- microorganisms-1681267-supplementary.pdf
